# Supplementary material for: A new species and first record of the genus Triacanthella Schäffer, 1897 (Collembola, Poduromorpha, Hypogastruridae) for Africa
Source: Zookeys. 2012 Jan 9;(163):57–68. doi: 10.3897/zookeys.163.2298 (PMC3253666; doi:10.3897/zookeys.163.2298)
Supplement: XML Treatment for Triacanthella madiba [file zookeys.163.2298-treatment1.xml]

<!DOCTYPE tp:taxon-treatment
  PUBLIC "-//TaxonX//DTD Taxonomic Treatment Publishing DTD v0 20100105//EN" "tax-treatment-NSO.dtd">
<tp:taxon-treatment xmlns:tp="http://www.plazi.org/taxpub"><tp:treatment-meta><mixed-citation publication-type="journal"><person-group><name><surname>Janion</surname><given-names>Charlene</given-names></name><name><surname>D'Haese</surname><given-names>Cyrille A.</given-names></name><name><surname>Deharveng</surname><given-names>Louis</given-names></name></person-group><article-title>A new species and first record of the genus 
                    <italic>Triacanthella</italic> Schäffer, 1897 (Collembola, Poduromorpha, Hypogastruridae) for Africa</article-title><source>Zookeys</source><day>9</day><month>1</month><year>2012</year><volume>2012</volume><issue>163</issue><fpage>57</fpage><lpage>68</lpage><pub-id pub-id-type="doi">10.3897/zookeys.163.2298</pub-id></mixed-citation></tp:treatment-meta><tp:nomenclature><tp:taxon-name>
                        <tp:taxon-name-part taxon-name-part-type="genus">Triacanthella</tp:taxon-name-part>
                        <tp:taxon-name-part taxon-name-part-type="species">madiba</tp:taxon-name-part>
                        <object-id xmlns:xlink="http://www.w3.org/1999/xlink" xlink:type="simple">urn:lsid:zoobank.org:act:606016FB-A5C4-4B86-A9EC-E111EB7CCAEB</object-id>
                    		<object-id xmlns:xlink="http://www.w3.org/1999/xlink" xlink:type="simple">http://species-id.net/wiki/Triacanthella_madiba</object-id>
                    </tp:taxon-name><tp:taxon-status xmlns:xlink="http://www.w3.org/1999/xlink" xlink:type="simple">sp. n.</tp:taxon-status></tp:nomenclature><tp:treatment-sec sec-type="Material"><title>Material.</title><p>Holotype female and 17 paratypes (9 on slides and 8 in alcohol), South Africa: Western Cape, Cape Town, Table Mountain National Park, 10 March 2009, bat guano in Wynberg cave, extracted on Berlese-Tullgren funnel, (SAF-125, Louis Deharveng &amp; Anne Bedos leg).</p><p>Holotype on slide and 9 paratypes (5 on slides and 4 in alcohol) in Iziko Museum (Cape Town, South Africa), 8 paratypes in Museum National d’Histoire Naturelle, Paris (4 on slides and 4 in alcohol).</p></tp:treatment-sec><tp:treatment-sec sec-type="Description"><title>Description.</title><p>Colour orange to pink alive, pinkish in ethanol even after one year  (<xref ref-type="fig" rid="F1">Fig. 1</xref>). Length 1.9 – 2.5 mm. Habitus of Southern Hemisphere <italic><tp:taxon-name>Triacanthella</tp:taxon-name></italic> (<xref ref-type="fig" rid="F1">Figs 1</xref>, <xref ref-type="fig" rid="F6">6A</xref>).</p><fig id="F1" position="float" orientation="portrait"><label>Figure 1.</label><caption><p><italic><tp:taxon-name>Triacanthella madiba</tp:taxon-name></italic> sp. n., aspect and colour after one year in 95% ethanol.</p></caption><graphic xmlns:xlink="http://www.w3.org/1999/xlink" xlink:href="ZooKeys-163-057-g001.jpg" position="float" orientation="portrait" xlink:type="simple"/></fig><p>Dorsal integument ornamentation made of hemispherical and rather coarse secondary granules, with large areas devoid of secondary granules on head and tergites (<xref ref-type="fig" rid="F2">Figs 2</xref>–<xref ref-type="fig" rid="F3">3</xref>), symmetrically arranged; most noticeable are the long antero-axial one on head, those associated to classical suture zone of head (<xref ref-type="fig" rid="F2">Fig. 2</xref>), the 1+1 amiboid ones on Th. II-III (<xref ref-type="fig" rid="F3">Fig. 3A</xref>), and the triangular ones between Md and Mdl on Abd. I-III (<xref ref-type="fig" rid="F3">Figs 3B-C</xref>); secondary granules smaller around these areas. Externally to ocular area is a large area where secondary granules are smaller and denser (<xref ref-type="fig" rid="F3">Fig. 3D</xref>). Secondary granules larger along the axial zone (<xref ref-type="fig" rid="F3">Fig. 3E</xref>). No rosette-like arrangement of secondary granules on Abd. VI. Ventral secondary granulation less coarse, more regular. Manubrium with secondary granules arranged in a characteristic linear pattern dorsally (<xref ref-type="fig" rid="F3">Fig. 3F</xref>), and with large areas devoid of secondary granulation ventrally. Pseudopores not seen. Chaetotaxy characterized by a strong heterochaetosis dorsally and a moderate plurichaetosis on most body parts. Chaeta morphology described below, with macrochaetae, mesochaetae and S-chaetae on head and body, and various kinds of chaetae on antennae (<xref ref-type="fig" rid="F4">Figs 4</xref>, <xref ref-type="fig" rid="F6">6C</xref>). No ordinary microchaetae except on praetarsus and genital plate.</p><fig id="F2" position="float" orientation="portrait"><label>Figure 2.</label><caption><p><italic><tp:taxon-name>Triacanthella madiba</tp:taxon-name></italic> sp. n., dorsal side of head.</p></caption><graphic xmlns:xlink="http://www.w3.org/1999/xlink" xlink:href="ZooKeys-163-057-g002.jpg" position="float" orientation="portrait" xlink:type="simple"/></fig><fig id="F3" position="float" orientation="portrait"><label>Figure 3.</label><caption><p><italic><tp:taxon-name>Triacanthella madiba</tp:taxon-name></italic> sp. n., details of granulation types on dorsal side of the body. <bold>A</bold> amiboid primary granule area on Th. III <bold>B</bold> triangular primary granule area on Abd. III <bold>C</bold> triangular primary granule area on Abd. II, surrounded by smaller secondary granules <bold>D</bold> detail of the lateral plate of smaller secondary granules on head <bold>E</bold> axial area of Abd. V, with larger secondary granules between axial chaetae  <bold>F</bold> linear arrangement of secondary granules on the manubrium. Scales: 30 µm.</p></caption><graphic xmlns:xlink="http://www.w3.org/1999/xlink" xlink:href="ZooKeys-163-057-g003.jpg" position="float" orientation="portrait" xlink:type="simple"/></fig><p>Antennae almost as long as head diagonal. Six kinds of antennal chaetae: i) thickened subcylindrical S-chaetae of medium size (2 on Ant. III and 6 on Ant. IV); (ii) S-microchaetae (3 on Ant. III and 1 on Ant. IV) (<xref ref-type="fig" rid="F4">Figs 4B–C</xref>); (iii) blunt chaetae very similar to the S-chaetae, but longer and usually slightly thinner (on Ant. IV); (iv) acuminate ordinary chaetae of various length, smooth or weakly serrated, 11–12, 13–17 and 26–30 on Ant I-III, a few on Ant. IV (<xref ref-type="fig" rid="F4">Fig. 4D</xref>); (v) thin, straight and smooth truncated chaetae numerous ventrally on Ant. IV (<xref ref-type="fig" rid="F4">Fig. 4A</xref>); (vi) one ventro-distal papillate chaeta. Sensory organ of AIIIO with two short S-chaetae lying in ovoid sockets (S3 and S4, <xref ref-type="fig" rid="F4">Fig. 4B</xref>), two longer guard S-chaetae shorter than nearest mesochaetae (S2 and S5) and one very small dorso-external S-microchaeta (S1); integument granulation significantly coarser between and above S3 and S4 (<xref ref-type="fig" rid="F4">Fig. 4B</xref>). Antennal segment IV with most chaetae as subcylindrical, thickened, blunt S-chaetae, the shortest ones slightly thicker and more bent, including a central group of six; apical bulb trilobed;<!--PageBreak--> subapical organite rounded, very small; a short ovoid-elongate S-microchaeta present dorso-externally (<xref ref-type="fig" rid="F4">Figs 4C</xref>, <xref ref-type="fig" rid="F6">6B</xref>).</p><fig id="F4" position="float" orientation="portrait"><label>Figure 4.</label><caption><p><italic><tp:taxon-name>Triacanthella madiba</tp:taxon-name></italic> sp. n., types of chaetae. <bold>A</bold> truncated chaetae of the ventral side of Ant. IV <bold>B</bold> microchaetae S3 and S4 of AIIIO <bold>C</bold> S-microchaeta of Ant. IV <bold>D</bold> ciliated chaeta of Ant. III <bold>E</bold> distal part of a macrochaeta on Abd. I <bold>F</bold> basal part of a macrochaeta on Abd. III <bold>G</bold> S-chaeta on Abd. I. Scales: 10 µm (<bold>A, B, D, E, F, G</bold>); 5 µm (<bold>C</bold>).</p></caption><graphic xmlns:xlink="http://www.w3.org/1999/xlink" xlink:href="ZooKeys-163-057-g004.jpg" position="float" orientation="portrait" xlink:type="simple"/></fig><p>Eight ocelli on each side of the head, equal in size. Postantennal organ nearly equal in size to one ocellus, with 4 subequal vesicles (<xref ref-type="fig" rid="F2">Fig. 2</xref>). Maxilla with a tridentate capitulum, a rounded basal flap and 6 variously fringed or ciliate lamellae (<xref ref-type="fig" rid="F5">Figs 5C–D</xref>). Mandible head with 4 teeth on each side, the basal one slightly smaller on the left than on the right mandible (<xref ref-type="fig" rid="F5">Figs 5A–B</xref>). Labrum chaetotaxy 4/4,5,4; labral chaetae distinctly longer than prelabral chaetae; labrum apical edge with a slight medial indentation; distal part with four irregular longitudinal ridges dorsally, and with subapical asymmetrical combs ventrally (<xref ref-type="fig" rid="F5">Figs 5E–G</xref>); labral apical edge hemmed (<xref ref-type="fig" rid="F5">Fig. 5G</xref>). Labium with 5–6 basomedian chaetae, 7 lateral chaetae, and a labial palp characterized by 7–8 proximal chaetae and a reduced number of distal chaetae (<xref ref-type="fig" rid="F5">Fig. 5J</xref>): only 3 papillae, A,B,D; one ordinary chaeta (possibly e4, but with a socket) and 5 short, thickened, hyaline guards (a1, b1, b2, d2, <xref ref-type="fig" rid="F5">Fig. 5I</xref>), with the fifth one probably the lateral process sensu <xref ref-type="bibr" rid="B12">Fjellberg (1999)</xref>. Maxillary outer lobe with one basal chaeta and a simple palp; sublobal plate small, rounded and devoid of sublobal hairs. Clypeus with 15–16 chaetae (<xref ref-type="fig" rid="F5">Fig. 5H</xref>). Postlabial chaetae 5+5.</p><fig id="F5" position="float" orientation="portrait"><label>Figure 5.</label><caption><p><italic><tp:taxon-name>Triacanthella madiba</tp:taxon-name></italic> sp. n., mouthparts. <bold>A</bold> mandible, right <bold>B</bold> mandible, left <bold>C</bold> maxilla head <bold>D</bold> proximal part of maxilla head, with basal flap bf <bold>E, F</bold> ventro-distal part of labrum with combs <bold>G</bold> dorso-distal part of labrum <bold>H</bold> clypeus <bold>I</bold> guards b2 and d2 of labial palp <bold>J</bold> labial palp (lp: lateral process). Scales: 10 µm.</p></caption><graphic xmlns:xlink="http://www.w3.org/1999/xlink" xlink:href="ZooKeys-163-057-g005.jpg" position="float" orientation="portrait" xlink:type="simple"/></fig><p><!--PageBreak-->Chaetotaxy of tergites illustrated on <xref ref-type="fig" rid="F6">Fig. 6A</xref>. Dorsal clothing plurichaetotic and heterochaetotic, with frequent asymmetries among shortest mesochaetae. Macrochaetae long, bent, and densely ciliated unilaterally on 2/3 to most of their length; mesochaetae, less bent, acuminate, less strongly ciliated to almost smooth; S-chaetae, thin and smooth, shorter than macrochaetae (<xref ref-type="fig" rid="F4">Figs 4E–G</xref>, <xref ref-type="fig" rid="F6">6C</xref>). Macrochaetae formula per half-tergite: 8/2,3,3/3,3,3,3(4),3. Number of chaetae between macrochaetae Md per half-tergite: 1-2,3-5,3-4/2-3,2-3,(1)-2,3,2-3 with many asymmetries. S-chaetae formula per half-tergite: 0,2,2/1,1,1,1,1; microchaeta ms absent. Abdomen VI chaetotaxy often asymmetrical, with one or two axial short mesochaetae; three anal spines on papillae, the posterior one less than half the length of the other two which are hook-like (<xref ref-type="fig" rid="F6">Figs 6G–H</xref>).</p><p>No ventral chaetae on thoracic sternites. Number of ventral chaetae per half-tergite for Abd. II, III: 7, 13–17; anterior furcal subcoxa with 12–16 chaetae. All ventral chaetae are smooth ordinary chaetae. Lateral anal valves with 3 or 4 hr chaetae; upper anal valve with 7–9 hr chaetae.<!--PageBreak--></p><p>Leg chaetotaxy slightly plurichaetotic. Trochanter with 7 chaetae. Tibiotarsi I, II, III with (proximal + distal): 8 + 11, 8 + 11, 7 + 11 acuminate chaetae. No clavate tenent hair. Claw with two inner teeth at about 40% and 65% of claw basis, and 1 + 1 latero-distal teeth, appressed on the integument and difficult to see at about 85% of claw basis (<xref ref-type="fig" rid="F6">Fig. 6D</xref>). Empodial appendage short and pointed, internal to empodial apical tubercle according to <xref ref-type="fig" rid="F6">Fig. 6D</xref>, 1+1 small praetarsal microchaetae. Ventral tube with <!--PageBreak-->9–11 + 9–11 latero-distal chaetae, and 1–2 chaetae on each side of the sternite of Abd. I. Tenaculum with 3 + 3 teeth. Dens without ventro-apical lobe, bearing 10–15 chaetae dorsally with fine granulation (secondary granules smaller than chaetal sockets); the basal macrochaeta of the dens is about 2.3 the length of the nearest mesochaeta; well developed mucro with a large lamella and a very distinct dorso-basal heel (<xref ref-type="fig" rid="F6">Figs 6E–F</xref>).</p><fig id="F6" position="float" orientation="portrait"><label>Figure 6.</label><caption><p><italic><tp:taxon-name>Triacanthella madiba</tp:taxon-name></italic> sp. n. <bold>A</bold> habitus and chaetae distribution of the dorsal side (x: S-chaetae) <bold>B</bold> Ant. III distal and Ant. IV in dorsal view and detail of the apical bulb <bold>C</bold> morphology of dorsal chaetae: macrochaeta (mac), mesochaeta (mes), S-chaeta (S) <bold>D</bold> tibiotarsus and claw of leg III <bold>E</bold> mucrodens, lateral view <bold>F</bold> Mucrodens, dorsal view <bold>G</bold> Abd. V–VI tergites <bold>H</bold> anal spines.</p></caption><graphic xmlns:xlink="http://www.w3.org/1999/xlink" xlink:href="ZooKeys-163-057-g006.jpg" position="float" orientation="portrait" xlink:type="simple"/></fig></tp:treatment-sec><tp:treatment-sec sec-type="Discussion"><title>Discussion.</title><p><italic><tp:taxon-name>Triacanthella madiba</tp:taxon-name></italic> sp. n. shares numerous characters with <italic><tp:taxon-name>Triacanthella vogeli</tp:taxon-name></italic> Weiner &amp; Najt, 1997, described from southern Chile. It differs mainly by the ocelli G and H being equal in size to the other ocelli and the absence of rosette-shape tubercles on Abd. VI. It is also morphologically close to <italic><tp:taxon-name>Triacanthella andina</tp:taxon-name></italic> Cassagnau &amp; Rapoport,<!--PageBreak--> 1962 from Argentina, but macrochaetae are less numerous on Abd. I-III "(333 versus 444). In addition, the lamellae of the maxilla are shorter and the papillae bearing the anal spines are not as strong in <italic><tp:taxon-name>Triacanthella madiba</tp:taxon-name></italic> sp. n., as in <italic><tp:taxon-name>Triacanthella andina</tp:taxon-name></italic>. Overall, these three species are extremely similar morphologically in spite of being very remote geographically. <italic><tp:taxon-name>Triacanthella madiba</tp:taxon-name></italic> sp. n. differs from Australian and New-Zealand species by characters pointed out in the key. An additional important character is the chaetotaxy of the distal part of the labial palp, which is similar to that described by Fjellberg for an unidentified species of Australia (<xref ref-type="bibr" rid="B12">Fjellberg 1999</xref>), being strongly reduced compared to that of <italic><tp:taxon-name>Triacanthella biroi</tp:taxon-name></italic>, Stach 1924 from Europe (<xref ref-type="bibr" rid="B12">Fjellberg 1999</xref>).</p></tp:treatment-sec><tp:treatment-sec sec-type="Distribution"><title>Distribution and ecology.</title><p><italic><tp:taxon-name>Triacanthella madiba</tp:taxon-name></italic> sp. n. is recorded in bat guano in a cave of Table Mountain National Park. This is the first record of the genus <italic><tp:taxon-name>Triacanthella</tp:taxon-name></italic> in a guano habitat and the first record of the genus for Africa. None of the <italic><tp:taxon-name>Triacanthella</tp:taxon-name></italic> species recorded so far are found in tropical regions. They are all restricted to temperate zones, where they occur in a large range of habitats in Europe (from xeric Mediterranean to permanently cold), while they are limited to humid and cool litter or surface soil layers in the southern hemisphere (Australia, New Zealand, Chile and Argentina, <xref ref-type="bibr" rid="B20">Weiner and Najt 1997</xref>). Its presence underground in a cool, nutrient rich and permanently humid habitat, and its absence in the remnant forest patches of Table Mountain that we sampled extensively is surprising.</p><p><!--PageBreak-->The only subterranean records of the genus <italic><tp:taxon-name>Triacanthella</tp:taxon-name></italic>, include the record of <italic><tp:taxon-name>Triacanthella copelandi</tp:taxon-name></italic> in a cave in Tennessee (USA), without anymore detail, and a single specimen collected in a small shallow cave of oriental Pyrenees in France, that was described as <italic><tp:taxon-name>Triacanthella proxima</tp:taxon-name></italic> Delamare 1951, and later synonymised with <italic><tp:taxon-name>Triacanthella perfecta</tp:taxon-name></italic>. In<!--PageBreak--> the area around this last cave, <italic><tp:taxon-name>Triacanthella perfecta</tp:taxon-name></italic> is actually common in beech forest litter (unpublished observations), and its presence underground as a single specimen is obviously accidental. Conversely, <italic><tp:taxon-name>Triacanthella madiba</tp:taxon-name></italic> sp. n. occurs abundantly in the guano microhabitat of Wynberg cave and was not found outside in Table Mountain. The species can therefore be considered troglophilic in this area. Actually, <italic><tp:taxon-name>Triacanthella madiba</tp:taxon-name></italic> sp. n. may have been already recorded as <italic><tp:taxon-name>Schaefferia</tp:taxon-name></italic> (<italic><tp:taxon-name>Typhlogastrura</tp:taxon-name></italic>) sp. in <xref ref-type="bibr" rid="B19">Sharratt et al. (2000)</xref>, collected from guano material during a cave fauna survey in Table Mountain.</p><p>Although the labial palp of <italic><tp:taxon-name>Triacanthella madiba</tp:taxon-name></italic> sp. n. is similar to the unidentified Australian species (<xref ref-type="bibr" rid="B12">Fjellberg 1999</xref>), it also shares some characters with certain South American species, making its placement in the phylogeny based on morphological characters problematic. If the new species is more closely related to the Australian and New-Zealand species, it would follow a classical transantarctic gondwanian pattern (<xref ref-type="bibr" rid="B3">Brundin 1965</xref>, <xref ref-type="bibr" rid="B4">1966</xref>; Sanmartín and Ronquist 2004). Alternatively, it could be that <italic><tp:taxon-name>Triacanthella madiba</tp:taxon-name></italic> sp. n. is more closely related to South American species based on the characters pointed out in the key provided. Thus, <italic><tp:taxon-name>Triacanthella madiba</tp:taxon-name></italic> sp. n. could be the result of dispersal from South America (e.g. <xref ref-type="bibr" rid="B2">Allwood et al. 2010</xref>), associated with a significant shift in its ecological requirements. On-going molecular and morphological studies on this basal genus will hopefully resolve their intriguing biogeographic pattern.</p></tp:treatment-sec><tp:treatment-sec sec-type="Name derivation"><title>Name derivation.</title><p>We dedicate this species to Madiba, former President of South Africa, Nelson Rolihlahla Mandela, who celebrated his 20 years of freedom on 11 February 2010.</p></tp:treatment-sec><ref-list><ref id="B12"><mixed-citation xmlns:xlink="http://www.w3.org/1999/xlink" xlink:type="simple"><person-group><name name-style="western"><surname>Fjellberg</surname><given-names>A</given-names></name></person-group> (<year>1999</year>)<article-title> The labial palp in Collembola.</article-title><source>Zoologischer Anzeiger </source><volume>237</volume>: <fpage>309</fpage>-<lpage>330</lpage>.</mixed-citation></ref><ref id="B20"><mixed-citation xmlns:xlink="http://www.w3.org/1999/xlink" xlink:type="simple"><person-group><name name-style="western"><surname>Weiner</surname><given-names>WM</given-names></name><name name-style="western"><surname>Najt</surname><given-names>J</given-names></name></person-group> (<year>1997</year>)<article-title> Collembola Poduromorpha from the Magallanes Province (Chile).</article-title><source>Bonner Zoologische Beiträge </source><volume>47</volume>: <fpage>99</fpage>-<lpage>110</lpage>.</mixed-citation></ref><ref id="B19"><mixed-citation xmlns:xlink="http://www.w3.org/1999/xlink" xlink:type="simple"><person-group><name name-style="western"><surname>Sharratt</surname><given-names>NJ</given-names></name><name name-style="western"><surname>Picker</surname><given-names>MD</given-names></name><name name-style="western"><surname>Samways</surname><given-names>MJ</given-names></name></person-group> (<year>2000</year>)<article-title> The invertebrate fauna of the sandstone caves of the Cape Peninsula (South Africa): patterns of endemism and conservation priorities.</article-title><source>Biodiversity and Conservation </source><volume>9</volume>: <fpage>107</fpage>-<lpage>143</lpage>. doi: <ext-link ext-link-type="uri" xlink:href="http://dx.doi.org/10.1023/A:1008968518058" xlink:type="simple">10.1023/A:1008968518058</ext-link></mixed-citation></ref><ref id="B3"><mixed-citation xmlns:xlink="http://www.w3.org/1999/xlink" xlink:type="simple"><person-group><name name-style="western"><surname>Brundin</surname><given-names>L</given-names></name></person-group> (<year>1965</year>)<article-title> On the real nature of transantarctic relationships.</article-title><source>Evolution </source><volume>19</volume>: <fpage>496</fpage>-<lpage>505</lpage>. doi: <ext-link ext-link-type="uri" xlink:href="http://dx.doi.org/10.2307/2406246" xlink:type="simple">10.2307/2406246</ext-link></mixed-citation></ref><ref id="B4"><mixed-citation xmlns:xlink="http://www.w3.org/1999/xlink" xlink:type="simple"><person-group><name name-style="western"><surname>Brundin</surname><given-names>L</given-names></name></person-group> (<year>1966</year>)<article-title> Transantarctic relationships and their significance, as evidenced by chirono- mid midges, with a monograph of the subfamilies Podonominae and Aphroteniinae and the austral Heptagyiae.</article-title><source>Kungliga Svenska Vetenskapsakademiens Handlingar </source><volume>11</volume>: <fpage>1</fpage>-<lpage>472</lpage>.</mixed-citation></ref><ref id="B2"><mixed-citation xmlns:xlink="http://www.w3.org/1999/xlink" xlink:type="simple"><person-group><name name-style="western"><surname>Allwood</surname><given-names>J</given-names></name><name name-style="western"><surname>Gleeson</surname><given-names>D</given-names></name><name name-style="western"><surname>Mayer</surname><given-names>G</given-names></name><name name-style="western"><surname>Daniels</surname><given-names>S</given-names></name><name name-style="western"><surname>Beggs</surname><given-names>JR</given-names></name><name name-style="western"><surname>Buckley</surname><given-names>TR</given-names></name></person-group> (<year>2010</year>)<article-title> Support for vicariant origins of the New Zealand Onychophora.</article-title><source>Journal of Biogeography </source><volume>37</volume>: <fpage>669</fpage>-<lpage>681</lpage>. doi: <ext-link ext-link-type="uri" xlink:href="http://dx.doi.org/10.1111/j.1365-2699.2009.02233.x" xlink:type="simple">10.1111/j.1365-2699.2009.02233.x</ext-link></mixed-citation></ref></ref-list></tp:taxon-treatment>
